# Supplementary material for: Novel Pyoverdine Inhibitors Mitigate Pseudomonas aeruginosa Pathogenesis
Source: Front Microbiol. 2019 Jan 9;9:3317. doi: 10.3389/fmicb.2018.03317 (PMC6333909; doi:10.3389/fmicb.2018.03317)
Supplement: Supplementary file 1 [file Data_Sheet_3.xlsx]

## Sheet: Caption
Supplementary Table S3.
NanoString data showing expression levels for a panel of C. elegans stress and innate immune genes after exposure to 100 µM DMSO, LK11, LK31, or LK31a.

## Sheet: TableS3
Gene	Name	LK11	LK31	LK31a	CPX
B0024.4		0.767955	2.0488	2.06576	1.08736
C02A12.4	lys-7	1.29425	1.10823	1.20229	1.10881
C02B4.2	nhr-17	2.49087	1.79367	1.78863	5.80298
C03G6.15	cyp-35A2	2.59118	2.94865	1.3653	4.04111
C06B3.3	cyp-35C1	2.90538	9.28425	7.08097	21.7785
C06B3.7		1.96981	1.49304	1.13354	3.18636
C07G3.2	irg-1	2.18858	1.38023	1.03057	1.06435
C08A9.1	sod-3	1.29698	1.0882	1.20276	2.05193
C09H5.2		2.18007	1.41336	1.42682	1.966
C12C8.1	hsp-70	3.33539	1.87711	1.29862	3.27538
C14F5.1	dct-1	1.44431	1.5165	1.66254	2.23259
C15F1.7	sod-1	1.37965	2.01334	1.7507	2.14554
C15H9.6	hsp-3	1.28655	1.17341	1.20858	1.60695
C17H12.8		0.883712	1.45808	1.50831	0.635218
C25E10.2	cyp-33B1	1.93156	0.31363	0.724019	0.477765
C29F7.2		1.5881	9.0246	4.39367	10.3832
C31A11.5	oac-6	2.87452	2.88136	2.1337	5.75946
C32D5.12		1.96163	1.49901	1.31568	1.22273
C32H11.1		2.08772	2.22926	1.68714	20.2329
C32H11.12		0.469662	1.61726	1.64395	0.468666
C32H11.3		1.37532	1.41128	1.26298	2.01554
C34G6.4	pgp-2	1.40447	1.4901	1.36545	3.63053
C37C3.10		1.88172	2.23504	2.00674	12.2711
C37H5.8	hsp-6	2.1985	1.41893	1.37398	4.01446
C49C8.4	cyp-33E1	1.39821	1.39821	1.13189	1.04676
C49G7.5	irg-2	1.81531	1.67713	1.51881	3.65229
F01D5.5		0.844474	1.86141	2.25792	0.922068
F08F8.5	numr-1	2.83781	1.77936	1.95137	8.73672
F08G5.6		2.70048	0.73894	0.76648	4.34846
F08H9.4		3.44757	0.863202	0.81049	4.95921
F11D11.3		1.45175	1.62687	0.637605	1.98775
F14F9.3		1.77537	1.69262	1.19366	1.98068
F21F8.3	asp-5	1.24856	1.21792	1.27651	1.10716
F21F8.7	asp-6	1.07227	1.22248	1.27577	0.890967
F22B5.4		1.03867	2.82125	2.10502	2.49495
F22H10.2		1.695	1.97422	1.54597	2.82297
F26A3.4		1.07846	1.99483	1.86702	2.34979
F28B4.3		1.77509	1.18936	1.16778	2.07062
F28F8.2	acs-2	1.87498	1.4195	1.10679	1.05885
F35E12.5		1.88699	1.17402	1.14265	2.1179
F35E8.11	cdr-1	2.1153	11.5546	18.358	56.3192
F35G2.4	phy-2	1.61262	1.70311	1.68066	1.69684
F37B12.2	gcs-1	1.44884	1.23465	1.32254	1.30085
F38E11.1	hsp-12.3	1.04511	1.1603	1.28497	0.67808
F38E11.2	hsp-12.6	0.721867	1.18487	1.35244	0.406419
F42A10.4	efk-1	1.21773	1.32633	1.34715	1.00475
F43E2.8	hsp-4	2.39701	1.35903	1.13319	10.7423
F44E5.5		2.37208	2.23802	1.58131	2.67452
F45D3.4		1.42858	1.24572	1.18197	1.17954
F47G4.3	gpdh-1	1.96859	1.38261	1.38172	1.82141
F49F1.1		1.75876	1.71237	1.53746	3.1868
F49F1.6		1.82419	1.01988	1.01745	2.54663
F49F1.7		3.64186	2.44061	2.26627	15.8087
F49H6.13		2.00743	2.13964	2.32859	2.89792
F52F10.4	oac-32	2.85602	1.25081	1.05141	1.30368
F53E10.4	irg-3	1.75235	1.05721	1.04382	1.76412
F54B8.4		1.38694	2.06741	1.97506	6.32597
F55G11.2		0.811033	1.96041	1.87001	1.86119
F55G11.6		1.25062	0.519902	1.00028	1.47537
F56D6.2	clec-67	1.21531	1.85781	1.68842	1.50595
F59A7.1	clec-206	2.91124	2.17115	2.45067	11.4354
F59B10.4		1.37596	1.73154	1.90336	1.20316
H12D21.1	nspa-1	2.86304	1.89116	2.78579	3.83326
H23N18.1	ugt-13	1.80291	3.91272	4.21041	5.5552
H23N18.3	ugt-8	1.54781	7.36017	9.85798	108.333
K05B2.4		2.60084	2.10732	1.83485	8.09834
K07C6.3	cyp-35B2	2.28744	5.1605	1.84853	6.50646
K07G6.4	cyp-35B1	1.69594	1.51643	1.20679	1.69818
K08C7.5	fmo-2	2.38942	1.09731	1.36028	1.42057
K08D8.5		1.16333	1.83743	1.57119	1.68681
K08F4.7	gst-4	2.02414	1.81044	1.95752	2.7948
K09A9.1	nipi-3	1.08031	1.6465	1.70788	2.11989
K09D9.2	cyp-35A3	2.93951	1.07256	1.42611	17.8465
K10D11.2		2.06636	2.0413	1.57361	2.25275
K10G4.3		1.93348	1.69951	1.12141	2.59919
K11G9.6	mtl-1	1.19704	1.05361	1.27174	0.978541
K12G11.4	sodh-2	1.41461	1.63676	1.17277	1.19755
M176.1	arrd-3	1.63054	1.33416	1.0537	1.84045
R03D7.6	gst-5	2.27762	23.1967	7.82113	11.9146
R08H2.1	dhs-23	3.08666	8.32888	21.1359	120.995
R10E8.3		2.86331	1.61193	1.52116	3.34145
R11A5.3		2.6179	1.45764	0.994465	2.48819
T05A10.5	scl-22	1.32668	1.60435	1.08693	2.21978
T19C9.8		0.739304	1.1796	1.31258	0.845609
T19D12.3		2.17015	1.40376	1.02338	2.80042
T19H12.1	ugt-9	1.62726	2.82662	3.79814	6.3368
T21E8.1	pgp-6	2.80185	1.18077	0.950194	0.936957
T22B7.3		2.12893	1.568	1.71213	2.18477
T24B8.5		2.05873	1.3701	1.251	2.5157
T24C4.4		1.52741	1.73282	1.37578	1.62299
T24E12.5		2.53013	2.26118	1.19557	3.06935
T27E4.3	hsp-16.48	2.42231	2.18582	1.55823	2.96311
T27E4.8	hsp-16.1	2.47025	2.27426	1.55053	2.79934
T27F6.8		1.33147	1.61705	1.85397	4.80126
T28C12.4		1.55676	2.95795	2.56827	13.2258
T28H10.3		1.47056	1.19342	1.21737	1.23326
W02D9.10		0.966154	1.47438	1.75761	2.73547
Y22D7AL.5	hsp-60	1.54853	1.94616	1.47725	2.18726
Y22D7AR.9	fbxa-74	1.1105	1.32366	1.32704	1.3306
Y22F5A.5	lys-2	1.4818	1.74586	1.48211	1.81411
Y38A10A.5	crt-1	0.999658	1.16007	1.21183	1.05511
Y38E10A.15	nspe-7	1.8449	1.40032	1.57532	1.84129
Y38E10A.5	clec-4	1.8455	1.89113	1.56685	2.33463
Y46C8AL.4	clec-71	1.8248	0.868837	1.21347	3.51573
Y46G5A.20		1.35451	1.33113	1.22648	1.16752
Y46H3A.2	hsp-16.41	2.66707	2.04822	1.39748	2.63223
Y46H3A.3	hsp-16.2	2.78507	2.16533	1.47676	2.7109
Y51B9A.8		1.39028	0.644126	0.777874	0.420897
Y56A3A.33		1.1369	1.79872	1.58237	3.6994
Y58A7A.5		1.85402	1.43101	1.14676	1.47568
ZC376.7	atfs-1	1.51751	1.6665	1.61379	3.27089
ZC443.6	ugt-16	2.33623	5.7978	8.78215	52.7227
ZK1037.5	nhr-247	1.90361	0.949165	1.01974	1.53094
ZK697.6	gst-21	1.59681	6.92073	7.74941	454.337
ZK896.5		0.898109	1.2204	1.64951	1.17303
